# Supplementary material for: ERK2 Is a Promoter of Cancer Cell Growth and Migration in Colon Adenocarcinoma
Source: Antioxidants (Basel). 2024 Jan 17;13(1):119. doi: 10.3390/antiox13010119 (PMC10812609; doi:10.3390/antiox13010119)
Supplement: Supplementary file 1 [file antioxidants-13-00119-s001.zip]

Archive with 1 entries (1 files):
- antioxidants-2773283-supplementary.pdf
